# Supplementary material for: Arylpyrrolylidene-indanones as readily synthesised photoswitches offering dual- and single-colour fluorescence toggling with nearly quantitative E/Z isomerisation under visible light
Source: Chem Sci. 2025 Aug 4;16(35):16196–204. doi: 10.1039/d5sc04551g (PMC12341562; doi:10.1039/d5sc04551g)
Supplement: SC-016-D5SC04551G-s002 [file SC-016-D5SC04551G-s002.cif]

# Supplementary Information (SI) for Chemical Science.
# This journal is © The Royal Society of Chemistry 2025

####################################################################### 
# 
# This file contains crystal structure data downloaded from the 
# Cambridge Structural Database (CSD) hosted by the Cambridge 
# Crystallographic Data Centre (CCDC).
# 
# Full information about CCDC data access policies and citation 
# guidelines are available at http://www.ccdc.cam.ac.uk/access/V1 
# 
# Audit and citation data items may have been added by the CCDC. 
# Please retain this information to preserve the provenance of 
# this file and to allow appropriate attribution of the data. 
# 
#######################################################################

data_sb
_database_code_depnum_ccdc_archive 'CCDC 2450471'
loop_
_audit_author_name
_audit_author_address
'Subhas Samanta'
;University of Calcutta
India
;
_audit_update_record             
;
2025-05-12 deposited with the CCDC.	2025-08-04 downloaded from the CCDC.
;
_audit_creation_date             2024-02-19
_audit_creation_method           
;
Olex2 1.2
(compiled 2018.05.29 svn.r3508 for OlexSys, GUI svn.r5506)
;
_shelx_SHELXL_version_number     2014/7
_chemical_name_common            ?
_chemical_name_systematic        ?
_chemical_formula_moiety         'C33 H25 N O2'
_chemical_formula_sum            'C33 H25 N O2'
_chemical_formula_weight         467.54
_chemical_melting_point          ?
loop_
_atom_type_symbol
_atom_type_description
_atom_type_scat_dispersion_real
_atom_type_scat_dispersion_imag
_atom_type_scat_source
C C 0.0181 0.0091 'International Tables Vol C Tables 4.2.6.8 and 6.1.1.4'
H H 0.0000 0.0000 'International Tables Vol C Tables 4.2.6.8 and 6.1.1.4'
N N 0.0311 0.0180 'International Tables Vol C Tables 4.2.6.8 and 6.1.1.4'
O O 0.0492 0.0322 'International Tables Vol C Tables 4.2.6.8 and 6.1.1.4'

_shelx_space_group_comment       
;
The symmetry employed for this shelxl refinement is uniquely defined
by the following loop, which should always be used as a source of
symmetry information in preference to the above space-group names.
They are only intended as comments.
;
_space_group_crystal_system      triclinic
_space_group_IT_number           2
_space_group_name_H-M_alt        'P -1'
_space_group_name_Hall           '-P 1'
loop_
_space_group_symop_operation_xyz
'x, y, z'
'-x, -y, -z'

_cell_length_a                   10.405(2)
_cell_length_b                   11.265(2)
_cell_length_c                   11.901(2)
_cell_angle_alpha                103.318(5)
_cell_angle_beta                 104.698(5)
_cell_angle_gamma                109.450(5)
_cell_volume                     1194.1(4)
_cell_formula_units_Z            24
_cell_measurement_reflns_used    9390
_cell_measurement_temperature    130(2)
_cell_measurement_theta_max      67.01
_cell_measurement_theta_min      7.88
_shelx_estimated_absorpt_T_max   ?
_shelx_estimated_absorpt_T_min   ?
_exptl_absorpt_coefficient_mu    0.630
_exptl_absorpt_correction_T_max  0.7528
_exptl_absorpt_correction_T_min  0.4208
_exptl_absorpt_correction_type   None
_exptl_absorpt_process_details   ?
_exptl_absorpt_special_details   ?
_exptl_crystal_colour            red
_exptl_crystal_density_diffrn    1.300
_exptl_crystal_density_meas      ?
_exptl_crystal_density_method    ?
_exptl_crystal_description       BLOCK
_exptl_crystal_F_000             492
_exptl_crystal_size_max          0.32
_exptl_crystal_size_mid          0.12
_exptl_crystal_size_min          0.10
_exptl_transmission_factor_max   ?
_exptl_transmission_factor_min   ?
_diffrn_reflns_av_R_equivalents  0.0599
_diffrn_reflns_av_unetI/netI     0.0475
_diffrn_reflns_Laue_measured_fraction_full 0.933
_diffrn_reflns_Laue_measured_fraction_max 0.897
_diffrn_reflns_limit_h_max       13
_diffrn_reflns_limit_h_min       -13
_diffrn_reflns_limit_k_max       14
_diffrn_reflns_limit_k_min       -14
_diffrn_reflns_limit_l_max       14
_diffrn_reflns_limit_l_min       -14
_diffrn_reflns_number            25838
_diffrn_reflns_point_group_measured_fraction_full 0.933
_diffrn_reflns_point_group_measured_fraction_max 0.897
_diffrn_reflns_theta_full        67.679
_diffrn_reflns_theta_max         75.167
_diffrn_reflns_theta_min         10.211
_diffrn_ambient_temperature      130.0
_diffrn_detector_area_resol_mean ?
_diffrn_measured_fraction_theta_full 0.933
_diffrn_measured_fraction_theta_max 0.897
_diffrn_measurement_device_type  'Bruker APEX-II CCD'
_diffrn_measurement_method       '\f and \w scans'
_diffrn_radiation_type           CuK\a
_diffrn_radiation_wavelength     1.54178
_diffrn_source                   ?
_reflns_Friedel_coverage         0.000
_reflns_Friedel_fraction_full    .
_reflns_Friedel_fraction_max     .
_reflns_number_gt                4186
_reflns_number_total             4411
_reflns_special_details          
;
 Reflections were merged by SHELXL according to the crystal
 class for the calculation of statistics and refinement.
 
 _reflns_Friedel_fraction is defined as the number of unique
 Friedel pairs measured divided by the number that would be
 possible theoretically, ignoring centric projections and
 systematic absences.
;
_reflns_threshold_expression     'I > 2\s(I)'
_computing_cell_refinement       ?
_computing_data_collection       ?
_computing_data_reduction        ?
_computing_molecular_graphics    'Olex2 (Dolomanov et al., 2009)'
_computing_publication_material  'Olex2 (Dolomanov et al., 2009)'
_computing_structure_refinement  'ShelXL (Sheldrick, 2015)'
_computing_structure_solution    'ShelXT (Sheldrick, 2015)'
_refine_diff_density_max         0.421
_refine_diff_density_min         -0.438
_refine_diff_density_rms         0.104
_refine_ls_extinction_coef       0.123(14)
_refine_ls_extinction_expression Fc^*^=kFc[1+0.001xFc^2^\l^3^/sin(2\q)]^-1/4^
_refine_ls_extinction_method     'SHELXL-2014/7 (Sheldrick 2014'
_refine_ls_goodness_of_fit_ref   1.053
_refine_ls_hydrogen_treatment    constr
_refine_ls_matrix_type           full
_refine_ls_number_parameters     327
_refine_ls_number_reflns         4411
_refine_ls_number_restraints     0
_refine_ls_R_factor_all          0.0844
_refine_ls_R_factor_gt           0.0801
_refine_ls_restrained_S_all      1.053
_refine_ls_shift/su_max          0.000
_refine_ls_shift/su_mean         0.000
_refine_ls_structure_factor_coef Fsqd
_refine_ls_weighting_details     
'w=1/[\s^2^(Fo^2^)+(0.1833P)^2^+0.2574P] where P=(Fo^2^+2Fc^2^)/3'
_refine_ls_weighting_scheme      calc
_refine_ls_wR_factor_gt          0.2222
_refine_ls_wR_factor_ref         0.2289
_refine_special_details          ?
_olex2_refinement_description    
;
1. Fixed Uiso
 At 1.2 times of:
  All C(H) groups, All N(H) groups
 At 1.5 times of:
  All C(H,H,H) groups
2.a Aromatic/amide H refined with riding coordinates:
 N1(H1), C7(H7), C10(H10), C33(H33), C12(H12), C19(H19), C9(H9), C4(H4),
 C23(H23), C29(H29), C32(H32), C3(H3), C31(H31), C25(H25), C27(H27), C6(H6),
 C30(H30), C16(H16), C17(H17), C24(H24), C18(H18), C26(H26)
2.b Idealised Me refined as rotating group:
 C1(H1a,H1b,H1c)
;
_atom_sites_solution_hydrogens   geom
_atom_sites_solution_primary     dual
_atom_sites_solution_secondary   ?
loop_
_atom_site_label
_atom_site_type_symbol
_atom_site_fract_x
_atom_site_fract_y
_atom_site_fract_z
_atom_site_U_iso_or_equiv
_atom_site_adp_type
_atom_site_occupancy
_atom_site_site_symmetry_order
_atom_site_calc_flag
_atom_site_refinement_flags_posn
_atom_site_refinement_flags_adp
_atom_site_refinement_flags_occupancy
_atom_site_disorder_assembly
_atom_site_disorder_group
O2 O 0.51989(12) 0.41512(11) 0.60051(11) 0.0260(4) Uani 1 1 d . . . . .
O1 O 0.91929(14) 0.81076(13) 1.28165(12) 0.0330(4) Uani 1 1 d . . . . .
N1 N 0.81092(14) 0.50499(13) 0.71355(13) 0.0225(4) Uani 1 1 d . . . . .
H1 H 0.7219 0.4916 0.7114 0.027 Uiso 1 1 calc R . . . .
C14 C 0.49378(17) 0.34063(15) 0.49528(15) 0.0216(4) Uani 1 1 d . . . . .
C8 C 0.93509(17) 0.58005(16) 0.81574(15) 0.0237(4) Uani 1 1 d . . . . .
C13 C 0.59651(17) 0.31281(15) 0.44133(14) 0.0208(4) Uani 1 1 d . . . . .
C11 C 0.84535(17) 0.45331(16) 0.61453(15) 0.0233(4) Uani 1 1 d . . . . .
C7 C 0.81414(17) 0.72673(16) 1.06555(16) 0.0263(4) Uani 1 1 d . . . . .
H7 H 0.7333 0.7450 1.0729 0.032 Uiso 1 1 calc R . . . .
C15 C 0.34662(17) 0.26025(15) 0.39980(16) 0.0230(4) Uani 1 1 d . . . . .
C21 C 0.51294(16) 0.20822(15) 0.30960(15) 0.0212(4) Uani 1 1 d . . . . .
C5 C 0.93295(17) 0.64336(16) 0.93613(15) 0.0236(4) Uani 1 1 d . . . . .
C28 C 0.54376(17) 0.08342(15) 0.30811(14) 0.0224(4) Uani 1 1 d . . . . .
C22 C 0.54670(16) 0.26323(15) 0.20830(15) 0.0225(4) Uani 1 1 d . . . . .
C10 C 0.99784(18) 0.49872(17) 0.65681(16) 0.0268(4) Uani 1 1 d . . . . .
H10 H 1.0535 0.4792 0.6090 0.032 Uiso 1 1 calc R . . . .
C20 C 0.35424(17) 0.18275(16) 0.29502(16) 0.0230(4) Uani 1 1 d . . . . .
C33 C 0.67069(17) 0.07754(16) 0.29210(15) 0.0255(4) Uani 1 1 d . . . . .
H33 H 0.7341 0.1479 0.2747 0.031 Uiso 1 1 calc R . . . .
C12 C 0.74546(17) 0.36493(15) 0.49397(15) 0.0220(4) Uani 1 1 d . . . . .
H12 H 0.7909 0.3368 0.4397 0.026 Uiso 1 1 calc R . . . .
C19 C 0.22725(18) 0.09722(17) 0.19284(17) 0.0277(4) Uani 1 1 d . . . . .
H19 H 0.2311 0.0428 0.1209 0.033 Uiso 1 1 calc R . . . .
C9 C 1.05289(18) 0.57739(18) 0.78129(16) 0.0280(4) Uani 1 1 d . . . . .
H9 H 1.1530 0.6215 0.8336 0.034 Uiso 1 1 calc R . . . .
C4 C 1.05194(18) 0.67875(17) 1.04401(16) 0.0265(4) Uani 1 1 d . . . . .
H4 H 1.1343 0.6633 1.0369 0.032 Uiso 1 1 calc R . . . .
C23 C 0.58518(17) 0.39911(17) 0.22509(16) 0.0255(4) Uani 1 1 d . . . . .
H23 H 0.5973 0.4587 0.3018 0.031 Uiso 1 1 calc R . . . .
C29 C 0.45232(18) -0.02240(17) 0.33207(16) 0.0262(4) Uani 1 1 d . . . . .
H29 H 0.3656 -0.0205 0.3430 0.031 Uiso 1 1 calc R . . . .
C32 C 0.70502(18) -0.02973(17) 0.30136(16) 0.0280(4) Uani 1 1 d . . . . .
H32 H 0.7919 -0.0319 0.2910 0.034 Uiso 1 1 calc R . . . .
C3 C 1.05259(18) 0.73541(17) 1.16012(16) 0.0277(4) Uani 1 1 d . . . . .
H3 H 1.1345 0.7585 1.2318 0.033 Uiso 1 1 calc R . . . .
C2 C 0.93199(18) 0.75857(16) 1.17160(16) 0.0256(4) Uani 1 1 d . . . . .
C31 C 0.6125(2) -0.13428(17) 0.32583(16) 0.0295(4) Uani 1 1 d . . . . .
H31 H 0.6362 -0.2075 0.3325 0.035 Uiso 1 1 calc R . . . .
C25 C 0.58895(18) 0.36219(19) 0.01803(17) 0.0304(4) Uani 1 1 d . . . . .
H25 H 0.6038 0.3958 -0.0461 0.036 Uiso 1 1 calc R . . . .
C27 C 0.52732(18) 0.17798(17) 0.09420(16) 0.0275(4) Uani 1 1 d . . . . .
H27 H 0.4980 0.0848 0.0801 0.033 Uiso 1 1 calc R . . . .
C6 C 0.81374(17) 0.66891(16) 0.94996(16) 0.0254(4) Uani 1 1 d . . . . .
H6 H 0.7316 0.6460 0.8786 0.031 Uiso 1 1 calc R . . . .
C30 C 0.4857(2) -0.13048(18) 0.34030(17) 0.0306(4) Uani 1 1 d . . . . .
H30 H 0.4214 -0.2019 0.3559 0.037 Uiso 1 1 calc R . . . .
C16 C 0.21314(18) 0.25685(17) 0.40649(18) 0.0279(4) Uani 1 1 d . . . . .
H16 H 0.2090 0.3103 0.4788 0.034 Uiso 1 1 calc R . . . .
C17 C 0.08767(18) 0.17354(18) 0.30483(19) 0.0327(5) Uani 1 1 d . . . . .
H17 H -0.0042 0.1703 0.3065 0.039 Uiso 1 1 calc R . . . .
C24 C 0.60593(18) 0.44810(18) 0.13109(18) 0.0294(4) Uani 1 1 d . . . . .
H24 H 0.6319 0.5407 0.1439 0.035 Uiso 1 1 calc R . . . .
C18 C 0.09478(18) 0.09430(18) 0.19991(18) 0.0321(5) Uani 1 1 d . . . . .
H18 H 0.0070 0.0368 0.1314 0.039 Uiso 1 1 calc R . . . .
C26 C 0.55023(19) 0.22724(19) 0.00031(16) 0.0303(4) Uani 1 1 d . . . . .
H26 H 0.5392 0.1680 -0.0761 0.036 Uiso 1 1 calc R . . . .
C1 C 1.0433(2) 0.8598(2) 1.39177(17) 0.0354(5) Uani 1 1 d . . . . .
H1A H 1.1238 0.9333 1.3883 0.053 Uiso 1 1 calc GR . . . .
H1B H 1.0730 0.7872 1.3995 0.053 Uiso 1 1 calc GR . . . .
H1C H 1.0186 0.8927 1.4634 0.053 Uiso 1 1 calc GR . . . .

loop_
_atom_site_aniso_label
_atom_site_aniso_U_11
_atom_site_aniso_U_22
_atom_site_aniso_U_33
_atom_site_aniso_U_23
_atom_site_aniso_U_13
_atom_site_aniso_U_12
O2 0.0153(6) 0.0278(6) 0.0272(7) 0.0019(5) 0.0001(5) 0.0105(5)
O1 0.0223(7) 0.0408(7) 0.0267(7) 0.0017(5) -0.0004(5) 0.0161(6)
N1 0.0098(7) 0.0241(7) 0.0235(7) 0.0026(5) -0.0038(5) 0.0062(5)
C14 0.0142(8) 0.0196(7) 0.0266(8) 0.0052(6) 0.0010(6) 0.0087(6)
C8 0.0114(8) 0.0244(8) 0.0247(9) 0.0042(6) -0.0047(6) 0.0064(6)
C13 0.0125(8) 0.0213(7) 0.0213(8) 0.0037(6) -0.0023(6) 0.0075(6)
C11 0.0123(8) 0.0253(8) 0.0243(9) 0.0042(6) -0.0015(6) 0.0075(6)
C7 0.0124(8) 0.0277(8) 0.0341(10) 0.0075(7) 0.0001(7) 0.0109(7)
C15 0.0119(8) 0.0217(8) 0.0303(9) 0.0076(7) -0.0004(7) 0.0079(6)
C21 0.0086(7) 0.0207(7) 0.0224(8) 0.0015(6) -0.0052(6) 0.0041(6)
C5 0.0123(8) 0.0234(8) 0.0254(9) 0.0040(6) -0.0031(6) 0.0065(6)
C28 0.0137(8) 0.0240(8) 0.0197(8) 0.0013(6) -0.0048(6) 0.0083(6)
C22 0.0076(7) 0.0258(8) 0.0244(8) 0.0041(6) -0.0046(6) 0.0064(6)
C10 0.0123(8) 0.0319(8) 0.0262(9) 0.0041(7) -0.0014(7) 0.0077(7)
C20 0.0116(8) 0.0220(7) 0.0280(9) 0.0071(6) -0.0023(6) 0.0063(6)
C33 0.0124(8) 0.0264(8) 0.0266(9) 0.0029(6) -0.0036(6) 0.0072(6)
C12 0.0120(8) 0.0232(8) 0.0228(8) 0.0031(6) -0.0015(6) 0.0070(6)
C19 0.0142(8) 0.0268(8) 0.0296(9) 0.0068(7) -0.0049(7) 0.0055(7)
C9 0.0098(8) 0.0335(9) 0.0277(9) 0.0034(7) -0.0041(6) 0.0065(7)
C4 0.0120(8) 0.0308(8) 0.0281(9) 0.0036(7) -0.0036(7) 0.0112(6)
C23 0.0133(8) 0.0284(8) 0.0319(9) 0.0072(7) 0.0027(7) 0.0115(6)
C29 0.0159(8) 0.0292(8) 0.0276(9) 0.0067(7) -0.0001(6) 0.0105(7)
C32 0.0154(8) 0.0304(8) 0.0272(9) 0.0011(7) -0.0036(7) 0.0110(7)
C3 0.0145(8) 0.0306(8) 0.0268(9) 0.0033(7) -0.0057(6) 0.0104(7)
C2 0.0175(8) 0.0240(8) 0.0281(9) 0.0034(7) 0.0011(7) 0.0094(6)
C31 0.0252(9) 0.0287(8) 0.0277(9) 0.0059(7) -0.0035(7) 0.0153(7)
C25 0.0149(8) 0.0415(10) 0.0313(9) 0.0156(8) 0.0000(7) 0.0119(7)
C27 0.0156(8) 0.0254(8) 0.0256(9) 0.0014(7) -0.0061(6) 0.0051(6)
C6 0.0111(8) 0.0261(8) 0.0284(9) 0.0056(7) -0.0052(6) 0.0070(6)
C30 0.0274(9) 0.0289(8) 0.0320(9) 0.0113(7) 0.0038(7) 0.0122(7)
C16 0.0145(8) 0.0279(8) 0.0384(10) 0.0095(7) 0.0038(7) 0.0110(7)
C17 0.0103(8) 0.0337(9) 0.0513(12) 0.0174(8) 0.0032(8) 0.0099(7)
C24 0.0152(8) 0.0316(9) 0.0403(10) 0.0142(8) 0.0034(7) 0.0120(7)
C18 0.0125(8) 0.0296(9) 0.0400(10) 0.0112(8) -0.0063(7) 0.0046(7)
C26 0.0169(8) 0.0373(9) 0.0231(9) 0.0036(7) -0.0047(7) 0.0089(7)
C1 0.0305(10) 0.0408(10) 0.0258(9) 0.0027(8) -0.0031(8) 0.0199(8)

_geom_special_details            
;
 All esds (except the esd in the dihedral angle between two l.s. planes)
 are estimated using the full covariance matrix.  The cell esds are taken
 into account individually in the estimation of esds in distances, angles
 and torsion angles; correlations between esds in cell parameters are only
 used when they are defined by crystal symmetry.  An approximate (isotropic)
 treatment of cell esds is used for estimating esds involving l.s. planes.
;
loop_
_geom_bond_atom_site_label_1
_geom_bond_atom_site_label_2
_geom_bond_distance
_geom_bond_site_symmetry_2
_geom_bond_publ_flag
O2 C14 1.240(2) . ?
O1 C2 1.365(2) . ?
O1 C1 1.422(2) . ?
N1 H1 0.8800 . ?
N1 C8 1.366(2) . ?
N1 C11 1.376(2) . ?
C14 C13 1.460(2) . ?
C14 C15 1.475(2) . ?
C8 C5 1.455(2) . ?
C8 C9 1.395(2) . ?
C13 C21 1.542(2) . ?
C13 C12 1.368(2) . ?
C11 C10 1.403(2) . ?
C11 C12 1.423(2) . ?
C7 H7 0.9500 . ?
C7 C2 1.392(2) . ?
C7 C6 1.378(2) . ?
C15 C20 1.385(2) . ?
C15 C16 1.400(2) . ?
C21 C28 1.540(2) . ?
C21 C22 1.541(2) . ?
C21 C20 1.535(2) . ?
C5 C4 1.403(2) . ?
C5 C6 1.403(2) . ?
C28 C33 1.402(2) . ?
C28 C29 1.395(2) . ?
C22 C23 1.398(2) . ?
C22 C27 1.392(2) . ?
C10 H10 0.9500 . ?
C10 C9 1.391(2) . ?
C20 C19 1.396(2) . ?
C33 H33 0.9500 . ?
C33 C32 1.389(2) . ?
C12 H12 0.9500 . ?
C19 H19 0.9500 . ?
C19 C18 1.392(2) . ?
C9 H9 0.9500 . ?
C4 H4 0.9500 . ?
C4 C3 1.379(2) . ?
C23 H23 0.9500 . ?
C23 C24 1.389(3) . ?
C29 H29 0.9500 . ?
C29 C30 1.390(2) . ?
C32 H32 0.9500 . ?
C32 C31 1.394(3) . ?
C3 H3 0.9500 . ?
C3 C2 1.396(2) . ?
C31 H31 0.9500 . ?
C31 C30 1.387(3) . ?
C25 H25 0.9500 . ?
C25 C24 1.394(3) . ?
C25 C26 1.385(3) . ?
C27 H27 0.9500 . ?
C27 C26 1.395(3) . ?
C6 H6 0.9500 . ?
C30 H30 0.9500 . ?
C16 H16 0.9500 . ?
C16 C17 1.381(3) . ?
C17 H17 0.9500 . ?
C17 C18 1.392(3) . ?
C24 H24 0.9500 . ?
C18 H18 0.9500 . ?
C26 H26 0.9500 . ?
C1 H1A 0.9800 . ?
C1 H1B 0.9800 . ?
C1 H1C 0.9800 . ?

loop_
_geom_angle_atom_site_label_1
_geom_angle_atom_site_label_2
_geom_angle_atom_site_label_3
_geom_angle
_geom_angle_site_symmetry_1
_geom_angle_site_symmetry_3
_geom_angle_publ_flag
C2 O1 C1 118.06(14) . . ?
C8 N1 H1 125.0 . . ?
C8 N1 C11 110.06(14) . . ?
C11 N1 H1 125.0 . . ?
O2 C14 C13 128.53(14) . . ?
O2 C14 C15 124.78(15) . . ?
C13 C14 C15 106.68(13) . . ?
N1 C8 C5 122.73(15) . . ?
N1 C8 C9 107.47(14) . . ?
C9 C8 C5 129.76(14) . . ?
C14 C13 C21 110.03(13) . . ?
C12 C13 C14 128.30(15) . . ?
C12 C13 C21 121.66(14) . . ?
N1 C11 C10 106.84(14) . . ?
N1 C11 C12 126.77(15) . . ?
C10 C11 C12 126.31(16) . . ?
C2 C7 H7 119.7 . . ?
C6 C7 H7 119.7 . . ?
C6 C7 C2 120.58(15) . . ?
C20 C15 C14 110.48(14) . . ?
C20 C15 C16 121.57(15) . . ?
C16 C15 C14 127.95(16) . . ?
C28 C21 C13 108.03(12) . . ?
C28 C21 C22 113.00(13) . . ?
C22 C21 C13 113.36(12) . . ?
C20 C21 C13 101.44(12) . . ?
C20 C21 C28 112.81(12) . . ?
C20 C21 C22 107.70(12) . . ?
C4 C5 C8 119.96(15) . . ?
C6 C5 C8 122.45(14) . . ?
C6 C5 C4 117.58(15) . . ?
C33 C28 C21 120.78(14) . . ?
C29 C28 C21 121.03(14) . . ?
C29 C28 C33 118.01(15) . . ?
C23 C22 C21 120.33(14) . . ?
C27 C22 C21 121.21(14) . . ?
C27 C22 C23 118.22(16) . . ?
C11 C10 H10 126.1 . . ?
C9 C10 C11 107.75(15) . . ?
C9 C10 H10 126.1 . . ?
C15 C20 C21 111.32(14) . . ?
C15 C20 C19 120.41(15) . . ?
C19 C20 C21 128.26(15) . . ?
C28 C33 H33 119.6 . . ?
C32 C33 C28 120.88(16) . . ?
C32 C33 H33 119.6 . . ?
C13 C12 C11 132.29(16) . . ?
C13 C12 H12 113.9 . . ?
C11 C12 H12 113.9 . . ?
C20 C19 H19 121.1 . . ?
C18 C19 C20 117.80(17) . . ?
C18 C19 H19 121.1 . . ?
C8 C9 H9 126.1 . . ?
C10 C9 C8 107.86(15) . . ?
C10 C9 H9 126.1 . . ?
C5 C4 H4 119.1 . . ?
C3 C4 C5 121.83(15) . . ?
C3 C4 H4 119.1 . . ?
C22 C23 H23 119.6 . . ?
C24 C23 C22 120.85(16) . . ?
C24 C23 H23 119.6 . . ?
C28 C29 H29 119.4 . . ?
C30 C29 C28 121.26(16) . . ?
C30 C29 H29 119.4 . . ?
C33 C32 H32 119.9 . . ?
C33 C32 C31 120.26(16) . . ?
C31 C32 H32 119.9 . . ?
C4 C3 H3 120.2 . . ?
C4 C3 C2 119.54(15) . . ?
C2 C3 H3 120.2 . . ?
O1 C2 C7 116.00(15) . . ?
O1 C2 C3 124.50(15) . . ?
C7 C2 C3 119.50(16) . . ?
C32 C31 H31 120.3 . . ?
C30 C31 C32 119.42(15) . . ?
C30 C31 H31 120.3 . . ?
C24 C25 H25 120.4 . . ?
C26 C25 H25 120.4 . . ?
C26 C25 C24 119.18(17) . . ?
C22 C27 H27 119.5 . . ?
C22 C27 C26 121.03(16) . . ?
C26 C27 H27 119.5 . . ?
C7 C6 C5 120.95(15) . . ?
C7 C6 H6 119.5 . . ?
C5 C6 H6 119.5 . . ?
C29 C30 H30 119.9 . . ?
C31 C30 C29 120.17(17) . . ?
C31 C30 H30 119.9 . . ?
C15 C16 H16 121.0 . . ?
C17 C16 C15 118.04(17) . . ?
C17 C16 H16 121.0 . . ?
C16 C17 H17 119.7 . . ?
C16 C17 C18 120.53(16) . . ?
C18 C17 H17 119.7 . . ?
C23 C24 C25 120.41(16) . . ?
C23 C24 H24 119.8 . . ?
C25 C24 H24 119.8 . . ?
C19 C18 C17 121.64(16) . . ?
C19 C18 H18 119.2 . . ?
C17 C18 H18 119.2 . . ?
C25 C26 C27 120.28(16) . . ?
C25 C26 H26 119.9 . . ?
C27 C26 H26 119.9 . . ?
O1 C1 H1A 109.5 . . ?
O1 C1 H1B 109.5 . . ?
O1 C1 H1C 109.5 . . ?
H1A C1 H1B 109.5 . . ?
H1A C1 H1C 109.5 . . ?
H1B C1 H1C 109.5 . . ?

_shelx_res_file                  
;
    sb.res created by SHELXL-2014/7

TITL sb_a.res in P-1
REM Old TITL SB in P-1
REM SHELXT solution in P-1
REM R1 0.172, Rweak 0.007, Alpha 0.063, Orientation as input
REM Formula found by SHELXT: C33 N O2
CELL 1.54178 10.4053 11.2646 11.9015 103.318 104.698 109.45
ZERR 24 0.002 0.0022 0.0023 0.005 0.005 0.005
LATT 1
SFAC C H N O
UNIT 24 24 24 24

L.S. 10 0 0
PLAN  20
TEMP -143.15
BOND $H
list 4
fmap 2 53
ACTA
REM <olex2.extras>
REM <HklSrc "%.\\SB.hkl">
REM </olex2.extras>

WGHT    0.183300    0.257400
EXTI    0.122961
FVAR       2.22429
O2    4    0.519887    0.415122    0.600507    11.00000    0.01532    0.02776 =
         0.02717    0.00186    0.00013    0.01051
O1    4    0.919291    0.810758    1.281648    11.00000    0.02234    0.04083 =
         0.02674    0.00175   -0.00043    0.01613
N1    3    0.810919    0.504986    0.713553    11.00000    0.00981    0.02411 =
         0.02350    0.00256   -0.00382    0.00624
AFIX  43
H1    2    0.721896    0.491619    0.711351    11.00000   -1.20000
AFIX   0
C14   1    0.493780    0.340634    0.495280    11.00000    0.01423    0.01964 =
         0.02659    0.00519    0.00096    0.00868
C8    1    0.935092    0.580052    0.815742    11.00000    0.01142    0.02438 =
         0.02474    0.00418   -0.00468    0.00639
C13   1    0.596510    0.312806    0.441334    11.00000    0.01254    0.02134 =
         0.02133    0.00370   -0.00230    0.00747
C11   1    0.845352    0.453308    0.614534    11.00000    0.01234    0.02534 =
         0.02430    0.00422   -0.00151    0.00752
C7    1    0.814137    0.726729    1.065551    11.00000    0.01236    0.02766 =
         0.03414    0.00752    0.00011    0.01092
AFIX  43
H7    2    0.733293    0.745027    1.072938    11.00000   -1.20000
AFIX   0
C15   1    0.346617    0.260247    0.399796    11.00000    0.01186    0.02173 =
         0.03032    0.00758   -0.00036    0.00792
C21   1    0.512938    0.208223    0.309600    11.00000    0.00859    0.02073 =
         0.02236    0.00147   -0.00517    0.00412
C5    1    0.932945    0.643363    0.936128    11.00000    0.01231    0.02336 =
         0.02542    0.00402   -0.00315    0.00648
C28   1    0.543758    0.083419    0.308114    11.00000    0.01368    0.02396 =
         0.01966    0.00135   -0.00477    0.00827
C22   1    0.546703    0.263233    0.208303    11.00000    0.00756    0.02580 =
         0.02437    0.00414   -0.00465    0.00636
C10   1    0.997836    0.498725    0.656809    11.00000    0.01228    0.03190 =
         0.02624    0.00406   -0.00141    0.00772
AFIX  43
H10   2    1.053526    0.479243    0.608980    11.00000   -1.20000
AFIX   0
C20   1    0.354243    0.182750    0.295017    11.00000    0.01156    0.02195 =
         0.02799    0.00710   -0.00225    0.00635
C33   1    0.670686    0.077539    0.292098    11.00000    0.01241    0.02644 =
         0.02657    0.00293   -0.00356    0.00724
AFIX  43
H33   2    0.734056    0.147865    0.274677    11.00000   -1.20000
AFIX   0
C12   1    0.745457    0.364930    0.493971    11.00000    0.01203    0.02320 =
         0.02283    0.00313   -0.00152    0.00701
AFIX  43
H12   2    0.790929    0.336766    0.439691    11.00000   -1.20000
AFIX   0
C19   1    0.227245    0.097220    0.192845    11.00000    0.01424    0.02681 =
         0.02963    0.00677   -0.00488    0.00551
AFIX  43
H19   2    0.231121    0.042828    0.120898    11.00000   -1.20000
AFIX   0
C9    1    1.052886    0.577389    0.781294    11.00000    0.00975    0.03351 =
         0.02765    0.00341   -0.00407    0.00650
AFIX  43
H9    2    1.152959    0.621476    0.833570    11.00000   -1.20000
AFIX   0
C4    1    1.051944    0.678751    1.044014    11.00000    0.01199    0.03083 =
         0.02811    0.00359   -0.00358    0.01121
AFIX  43
H4    2    1.134345    0.663259    1.036892    11.00000   -1.20000
AFIX   0
C23   1    0.585179    0.399106    0.225089    11.00000    0.01334    0.02840 =
         0.03187    0.00721    0.00266    0.01146
AFIX  43
H23   2    0.597296    0.458733    0.301758    11.00000   -1.20000
AFIX   0
C29   1    0.452315   -0.022395    0.332075    11.00000    0.01589    0.02924 =
         0.02759    0.00667   -0.00010    0.01050
AFIX  43
H29   2    0.365585   -0.020531    0.342979    11.00000   -1.20000
AFIX   0
C32   1    0.705018   -0.029725    0.301360    11.00000    0.01536    0.03040 =
         0.02723    0.00110   -0.00364    0.01102
AFIX  43
H32   2    0.791877   -0.031869    0.290979    11.00000   -1.20000
AFIX   0
C3    1    1.052585    0.735405    1.160116    11.00000    0.01449    0.03064 =
         0.02675    0.00334   -0.00570    0.01045
AFIX  43
H3    2    1.134497    0.758504    1.231760    11.00000   -1.20000
AFIX   0
C2    1    0.931995    0.758565    1.171600    11.00000    0.01755    0.02400 =
         0.02805    0.00345    0.00107    0.00937
C31   1    0.612511   -0.134279    0.325834    11.00000    0.02519    0.02866 =
         0.02770    0.00594   -0.00354    0.01528
AFIX  43
H31   2    0.636168   -0.207484    0.332541    11.00000   -1.20000
AFIX   0
C25   1    0.588951    0.362194    0.018034    11.00000    0.01486    0.04155 =
         0.03125    0.01561   -0.00004    0.01186
AFIX  43
H25   2    0.603751    0.395789   -0.046054    11.00000   -1.20000
AFIX   0
C27   1    0.527315    0.177978    0.094204    11.00000    0.01556    0.02544 =
         0.02557    0.00138   -0.00609    0.00506
AFIX  43
H27   2    0.498026    0.084797    0.080061    11.00000   -1.20000
AFIX   0
C6    1    0.813739    0.668906    0.949962    11.00000    0.01107    0.02612 =
         0.02843    0.00556   -0.00518    0.00700
AFIX  43
H6    2    0.731553    0.646014    0.878623    11.00000   -1.20000
AFIX   0
C30   1    0.485675   -0.130483    0.340298    11.00000    0.02736    0.02895 =
         0.03203    0.01126    0.00383    0.01217
AFIX  43
H30   2    0.421419   -0.201942    0.355868    11.00000   -1.20000
AFIX   0
C16   1    0.213141    0.256847    0.406490    11.00000    0.01452    0.02795 =
         0.03842    0.00950    0.00382    0.01096
AFIX  43
H16   2    0.208952    0.310253    0.478804    11.00000   -1.20000
AFIX   0
C17   1    0.087668    0.173538    0.304835    11.00000    0.01026    0.03366 =
         0.05128    0.01740    0.00321    0.00990
AFIX  43
H17   2   -0.004212    0.170279    0.306526    11.00000   -1.20000
AFIX   0
C24   1    0.605935    0.448101    0.131094    11.00000    0.01517    0.03159 =
         0.04029    0.01424    0.00340    0.01200
AFIX  43
H24   2    0.631859    0.540705    0.143941    11.00000   -1.20000
AFIX   0
C18   1    0.094781    0.094300    0.199909    11.00000    0.01251    0.02963 =
         0.04003    0.01120   -0.00635    0.00457
AFIX  43
H18   2    0.007045    0.036814    0.131437    11.00000   -1.20000
AFIX   0
C26   1    0.550225    0.227237    0.000311    11.00000    0.01688    0.03729 =
         0.02312    0.00363   -0.00469    0.00889
AFIX  43
H26   2    0.539223    0.167979   -0.076111    11.00000   -1.20000
AFIX   0
C1    1    1.043329    0.859781    1.391770    11.00000    0.03054    0.04082 =
         0.02578    0.00268   -0.00309    0.01986
AFIX 137
H1A   2    1.123845    0.933253    1.388273    11.00000   -1.50000
H1B   2    1.073028    0.787220    1.399482    11.00000   -1.50000
H1C   2    1.018600    0.892654    1.463449    11.00000   -1.50000
AFIX   0
HKLF 4

REM  sb_a.res in P-1
REM R1 =  0.0801 for    4186 Fo > 4sig(Fo)  and  0.0844 for all    4411 data
REM    327 parameters refined using      0 restraints

END

WGHT      0.1833      0.2574

REM Highest difference peak  0.421,  deepest hole -0.438,  1-sigma level  0.104
Q1    1   0.5418  0.3604  0.4602  11.00000  0.05    0.42
Q2    1   0.8151  0.6982  1.0631  11.00000  0.05    0.42
Q3    1   0.5593  0.3039  0.2023  11.00000  0.05    0.42
Q4    1   0.8413  0.5257  0.6551  11.00000  0.05    0.40
Q5    1   0.8467  0.3796  0.6000  11.00000  0.05    0.39
Q6    1   0.5771  0.3402  0.5858  11.00000  0.05    0.39
Q7    1   0.6022  0.2184  0.4241  11.00000  0.05    0.38
Q8    1   0.8160  0.4240  0.6636  11.00000  0.05    0.38
Q9    1   0.3345  0.1803  0.3628  11.00000  0.05    0.37
Q10   1   0.4183  0.1411 -0.0240  11.00000  0.05    0.37
Q11   1   0.7144 -0.1532  0.3133  11.00000  0.05    0.36
Q12   1   0.9213  0.5757  0.8674  11.00000  0.05    0.35
Q13   1   0.7319  0.4447  0.5302  11.00000  0.05    0.35
Q14   1   0.2264  0.0015  0.1435  11.00000  0.05    0.35
Q15   1   0.9840  0.5781  0.6778  11.00000  0.05    0.34
Q16   1   0.5345  0.2430  0.2720  11.00000  0.05    0.33
Q17   1   0.8421  0.5816  0.7274  11.00000  0.05    0.33
Q18   1   1.0121  0.5621  0.8223  11.00000  0.05    0.33
Q19   1   0.7383  0.5779  0.7586  11.00000  0.05    0.33
Q20   1   0.4102 -0.0148  0.2105  11.00000  0.05    0.33
;
_shelx_res_checksum              40768
_olex2_submission_special_instructions 'No special instructions were received'
